# Supplementary material for: ﻿Two new species of Deutereulophus Schulz (Hymenoptera, Eulophidae) from China, with a key to Chinese species
Source: Zookeys. 2022 Jul 20;1114:1–9. doi: 10.3897/zookeys.1114.86598 (PMC9848728; doi:10.3897/zookeys.1114.86598)
Supplement: XML Treatment for Deutereulophus [file zookeys.1114.86598-treatment1.xml]

<!DOCTYPE tp:taxon-treatment
  PUBLIC "-//TaxonX//DTD Taxonomic Treatment Publishing DTD v0 20100105//EN" "tax-treatment-NSO.dtd">
<tp:taxon-treatment xmlns:tp="http://www.plazi.org/taxpub"><tp:treatment-meta><kwd-group><label>Taxon classification</label><kwd>
              <named-content content-type="kingdom">Animalia</named-content>
            </kwd><kwd>
              <named-content content-type="order">Hymenoptera</named-content>
            </kwd><kwd>
              <named-content content-type="family">Eulophidae</named-content>
            </kwd></kwd-group><mixed-citation publication-type="journal"><person-group><name><surname>Fan</surname><given-names>Jun-Jie</given-names></name><name><surname>Li</surname><given-names>Cheng-De</given-names></name></person-group><article-title>﻿Two new species of <italic><tp:taxon-name><tp:taxon-name-part taxon-name-part-type="genus" reg="Deutereulophus">Deutereulophus</tp:taxon-name-part></tp:taxon-name></italic> Schulz (<tp:taxon-name><tp:taxon-name-part taxon-name-part-type="order">Hymenoptera</tp:taxon-name-part></tp:taxon-name>, <tp:taxon-name><tp:taxon-name-part taxon-name-part-type="family">Eulophidae</tp:taxon-name-part></tp:taxon-name>) from China, with a key to Chinese species</article-title><source>Zookeys</source><day>20</day><month>07</month><year>2022</year><volume>1114</volume><fpage>1</fpage><lpage>9</lpage><pub-id pub-id-type="doi">10.3897/zookeys.1114.86598</pub-id></mixed-citation></tp:treatment-meta><tp:nomenclature><label>﻿</label><tp:taxon-name>
            <object-id xmlns:xlink="http://www.w3.org/1999/xlink" content-type="arpha" xlink:type="simple">5E640D32-3CF6-5ACB-AE2E-FE79868FC4EA</object-id>
            <tp:taxon-name-part taxon-name-part-type="genus" reg="Deutereulophus">Deutereulophus</tp:taxon-name-part>
          </tp:taxon-name><tp:taxon-authority>Schulz</tp:taxon-authority><tp:nomenclature-citation-list><tp:nomenclature-citation><tp:taxon-name>
                <tp:taxon-name-part taxon-name-part-type="genus" reg="Eulophopteryx">Eulophopteryx</tp:taxon-name-part>
              </tp:taxon-name><comment>Ashmead, 1904: 341. Type species: <tp:taxon-name><tp:taxon-name-part taxon-name-part-type="genus" reg="Eulophopteryx">Eulophopteryx</tp:taxon-name-part><tp:taxon-name-part taxon-name-part-type="species" reg="chapadae">chapadae</tp:taxon-name-part></tp:taxon-name> Ashmead, by monotypy. Preoccupied by <tp:taxon-name><tp:taxon-name-part taxon-name-part-type="genus" reg="Eulophopteryx">Eulophopteryx</tp:taxon-name-part></tp:taxon-name> Möschler 1878: 684.</comment></tp:nomenclature-citation><tp:nomenclature-citation><tp:taxon-name>
                <tp:taxon-name-part taxon-name-part-type="genus" reg="Deutereulophus">Deutereulophus</tp:taxon-name-part>
              </tp:taxon-name><comment>Schulz, 1906: 146. Replacement name for <tp:taxon-name><tp:taxon-name-part taxon-name-part-type="genus" reg="Eulophopteryx">Eulophopteryx</tp:taxon-name-part></tp:taxon-name><xref ref-type="bibr" rid="B1">Ashmead 1904</xref>.</comment></tp:nomenclature-citation><tp:nomenclature-citation><tp:taxon-name>
                <tp:taxon-name-part taxon-name-part-type="genus" reg="Entedonomorpha">Entedonomorpha</tp:taxon-name-part>
              </tp:taxon-name><comment>Girault, 1913: 261. Type species: <tp:taxon-name><tp:taxon-name-part taxon-name-part-type="genus" reg="Entedonomorpha">Entedonomorpha</tp:taxon-name-part><tp:taxon-name-part taxon-name-part-type="species" reg="tennysoni">tennysoni</tp:taxon-name-part></tp:taxon-name> Girault, by original designation. Synonymised with <tp:taxon-name><tp:taxon-name-part taxon-name-part-type="genus" reg="Deutereulophus">Deutereulophus</tp:taxon-name-part></tp:taxon-name> Schulz by <xref ref-type="bibr" rid="B11">LaSalle and Schauff 1992</xref>: 17.</comment></tp:nomenclature-citation><tp:nomenclature-citation><tp:taxon-name>
                <tp:taxon-name-part taxon-name-part-type="genus" reg="Bryopezus">Bryopezus</tp:taxon-name-part>
              </tp:taxon-name><comment>Erdös, 1951: 171. Type species: <tp:taxon-name><tp:taxon-name-part taxon-name-part-type="genus" reg="Bryopezus">Bryopezus</tp:taxon-name-part><tp:taxon-name-part taxon-name-part-type="species" reg="brevipennis">brevipennis</tp:taxon-name-part></tp:taxon-name> Erdös, by monotypy. Synonymised with <tp:taxon-name><tp:taxon-name-part taxon-name-part-type="genus" reg="Deutereulophus">Deutereulophus</tp:taxon-name-part></tp:taxon-name> Schulz by <xref ref-type="bibr" rid="B4">Burks 2012</xref>: 26.</comment></tp:nomenclature-citation></tp:nomenclature-citation-list></tp:nomenclature><tp:treatment-sec sec-type="diagnosis" id="SECID0E3LAC"><title>Diagnosis.</title><p>Female antenna with funicle 3- or 4-segmented; clava 3- or 4-segmented; male antenna with funicle 4- or 5-segmented; occiput concave, usually with an occipital carina; pronotum with sides rounded or parallel, without a transverse carina along anterior part of pronotal collar; notauli complete; midlobe of mesoscutum with 2 pairs of setae; mesoscutellum with sublateral grooves that are converging posteriorly and meeting medially or not; propodeum with middle part high, convex; metasoma with distinct petiole.</p></tp:treatment-sec><ref-list><ref id="B1"><mixed-citation xmlns:xlink="http://www.w3.org/1999/xlink" xlink:type="simple"><person-group><name name-style="western"><surname>Ashmead</surname><given-names>WG</given-names></name></person-group> (<year>1904</year>) <article-title>Classification of the chalcid flies of the superfamily <tp:taxon-name><tp:taxon-name-part taxon-name-part-type="superfamily">Chalcidoidea</tp:taxon-name-part></tp:taxon-name>, with descriptions of new species in the Carnegie Museum, collected in South America by Heber H. Smith.</article-title><source>Memoirs of the Carnegie Museum</source><volume>1</volume>(<issue>4</issue>): <fpage>225</fpage>–<lpage>551</lpage>. <ext-link xlink:href="10.5962/p.234821" ext-link-type="doi" xlink:type="simple">https://doi.org/10.5962/p.234821</ext-link></mixed-citation></ref><ref id="B11"><mixed-citation xmlns:xlink="http://www.w3.org/1999/xlink" xlink:type="simple"><person-group><name name-style="western"><surname>LaSalle</surname><given-names>J</given-names></name><name name-style="western"><surname>Schauff</surname><given-names>ME</given-names></name></person-group> (<year>1992</year>) <article-title>Preliminary studies on Neotropical <tp:taxon-name><tp:taxon-name-part taxon-name-part-type="family">Eulophidae</tp:taxon-name-part></tp:taxon-name> (<tp:taxon-name><tp:taxon-name-part taxon-name-part-type="order">Hymenoptera</tp:taxon-name-part></tp:taxon-name>: <tp:taxon-name><tp:taxon-name-part taxon-name-part-type="superfamily">Chalcidoidea</tp:taxon-name-part></tp:taxon-name>): Ashmead, Cameron, Howard and Walker species.</article-title><source>Contributions of the American Entomological Institute</source><volume>27</volume>(<issue>1</issue>): <fpage>1</fpage>–<lpage>47</lpage>.</mixed-citation></ref><ref id="B4"><mixed-citation xmlns:xlink="http://www.w3.org/1999/xlink" xlink:type="simple"><person-group><name name-style="western"><surname>Burks</surname><given-names>RA</given-names></name></person-group> (<year>2012</year>) <article-title>Taxonomic studies on some little known genera of Palearctic <tp:taxon-name><tp:taxon-name-part taxon-name-part-type="family">Eulophidae</tp:taxon-name-part></tp:taxon-name> and <tp:taxon-name><tp:taxon-name-part taxon-name-part-type="family">Pteromalidae</tp:taxon-name-part></tp:taxon-name> (<tp:taxon-name><tp:taxon-name-part taxon-name-part-type="order">Hymenoptera</tp:taxon-name-part></tp:taxon-name>: <tp:taxon-name><tp:taxon-name-part taxon-name-part-type="superfamily">Chalcidoidea</tp:taxon-name-part></tp:taxon-name>).</article-title><source>Zootaxa</source><volume>3487</volume>(<issue>1</issue>): <fpage>24</fpage>–<lpage>40</lpage>. <ext-link xlink:href="10.11646/zootaxa.3487.1.2" ext-link-type="doi" xlink:type="simple">https://doi.org/10.11646/zootaxa.3487.1.2</ext-link></mixed-citation></ref></ref-list></tp:taxon-treatment>
