# Supplementary material for: ﻿Two new species of Deutereulophus Schulz (Hymenoptera, Eulophidae) from China, with a key to Chinese species
Source: Zookeys. 2022 Jul 20;1114:1–9. doi: 10.3897/zookeys.1114.86598 (PMC9848728; doi:10.3897/zookeys.1114.86598)
Supplement: XML Treatment for Deutereulophus felix [file zookeys.1114.86598-treatment2.xml]

<!DOCTYPE tp:taxon-treatment
  PUBLIC "-//TaxonX//DTD Taxonomic Treatment Publishing DTD v0 20100105//EN" "tax-treatment-NSO.dtd">
<tp:taxon-treatment xmlns:tp="http://www.plazi.org/taxpub"><tp:treatment-meta><kwd-group><label>Taxon classification</label><kwd>
              <named-content content-type="kingdom">Animalia</named-content>
            </kwd><kwd>
              <named-content content-type="order">Hymenoptera</named-content>
            </kwd><kwd>
              <named-content content-type="family">Eulophidae</named-content>
            </kwd></kwd-group><mixed-citation publication-type="journal"><person-group><name><surname>Fan</surname><given-names>Jun-Jie</given-names></name><name><surname>Li</surname><given-names>Cheng-De</given-names></name></person-group><article-title>﻿Two new species of <italic><tp:taxon-name><tp:taxon-name-part taxon-name-part-type="genus" reg="Deutereulophus">Deutereulophus</tp:taxon-name-part></tp:taxon-name></italic> Schulz (<tp:taxon-name><tp:taxon-name-part taxon-name-part-type="order">Hymenoptera</tp:taxon-name-part></tp:taxon-name>, <tp:taxon-name><tp:taxon-name-part taxon-name-part-type="family">Eulophidae</tp:taxon-name-part></tp:taxon-name>) from China, with a key to Chinese species</article-title><source>Zookeys</source><day>20</day><month>07</month><year>2022</year><volume>1114</volume><fpage>1</fpage><lpage>9</lpage><pub-id pub-id-type="doi">10.3897/zookeys.1114.86598</pub-id></mixed-citation></tp:treatment-meta><tp:nomenclature><label>﻿</label><tp:taxon-name>
            <object-id xmlns:xlink="http://www.w3.org/1999/xlink" content-type="arpha" xlink:type="simple">E6387482-B406-5202-B61C-E41A684983C6</object-id>
            <tp:taxon-name-part taxon-name-part-type="genus" reg="Deutereulophus">Deutereulophus</tp:taxon-name-part>
            <tp:taxon-name-part taxon-name-part-type="species" reg="felix">felix</tp:taxon-name-part>
            <object-id xmlns:xlink="http://www.w3.org/1999/xlink" content-type="zoobank" xlink:type="simple">https://zoobank.org/7A880BD3-AB31-4506-A7BC-11EB5A3157F7</object-id>
          </tp:taxon-name><tp:taxon-status xmlns:xlink="http://www.w3.org/1999/xlink" xlink:type="simple">sp. nov.</tp:taxon-status><xref ref-type="fig" rid="F1">Figs 1–5</xref></tp:nomenclature><tp:treatment-sec sec-type="type material" id="SECID0EUGAE"><title>Type material.</title><p><bold><italic>Holotype</italic></bold>, ♀ [<abbrev xmlns:xlink="http://www.w3.org/1999/xlink" content-type="institution" xlink:title="Northeast Forestry University" id="ABBRID0E6GAE" xlink:type="simple">NEFU</abbrev>; on card], China, Hunan Province, Chenzhou City, Yongxing County, Bianjiang Town, Pengjiawan Village, 23–25. VII. 2021, Shu-Chen Deng, by yellow-pan trapping. <bold><italic>Paratypes</italic></bold>: 4♀ [2 ♀ on slide, 2 ♀on cards], same data as holotype.</p></tp:treatment-sec><tp:treatment-sec sec-type="diagnosis" id="SECID0EHHAE"><title>Diagnosis.</title><p>Head and mesosoma black. Face strongly reticulate with large meshes. Antennal scrobes smooth. Vertex with scattered pits. Antenna yellow with scape pale yellow. Female funicle 3-segmented, clava 4-segmented. Mesoscutum strongly reticulate with large meshes. Sublateral grooves on mesoscutellum converging and meeting posteriorly. Legs mostly yellowish-white. Metasoma yellow with margins dark brown to black.</p></tp:treatment-sec><tp:treatment-sec sec-type="description" id="SECID0EMHAE"><title>Description.</title><p><bold>Female.</bold> Length 1.4 mm, fore wing length 1.0 mm. Head and mesosoma black. Eyes gray. Ocelli pale yellow. Antenna yellow with scape pale yellow. Mandibles dark brown. Petiole black. Metasoma yellow with margins dark brown to black. Legs mostly yellowish-white. Wings hyaline with veins brown.</p><p><bold>Head</bold> (Fig. <xref ref-type="fig" rid="F1">2</xref>) 1.3× as wide as high in frontal view and 2.2× as wide as long in dorsal view. Face strongly reticulate with large meshes. Antennal scrobes smooth, reaching anterior ocellus. Vertex with scattered pits and short setae. Occiput strongly reticulate, occipital carina present. Eyes with extremely short and sparse setae. <abbrev xmlns:xlink="http://www.w3.org/1999/xlink" xlink:title="minimum distance between posterior ocelli" id="ABBRID0E3HAE" xlink:type="simple">POL</abbrev> 2.8× <abbrev xmlns:xlink="http://www.w3.org/1999/xlink" xlink:title="minimum distance between a posterior ocellus and corresponding eye margin" id="ABBRID0EAIAE" xlink:type="simple">OOL</abbrev>. Malar sulcus present, malar space 0.44× eye height. Mandible with one large tooth which includes three small teeth at its apex. Antenna (Figs <xref ref-type="fig" rid="F1">1</xref>, <xref ref-type="fig" rid="F1">3</xref>) with scape slender and cylindrical, 6.6× as long as wide; pedicel 2.0× as long as wide and scape 2.9× as long as pedicel; funicle 3-segmented, F1 2.1× as long as wide and almost as long as pedicel, F2 1.3× as long as wide, F3 1.1× as long as wide; clava 4-segmented, 2.8× as long as wide. Relative measurements (length: width): scape = 40: 6; pedicel = 14: 7; F1 = 15: 7; F2 = 12: 9; F3 = 12: 11; clava = 34: 12.</p><p><bold><italic>Mesosoma</italic></bold> (Figs <xref ref-type="fig" rid="F1">1</xref>, <xref ref-type="fig" rid="F1">5</xref>) 1.4× as long as wide. Pronotum rectangular, strongly reticulate with large meshes, covered with numerous setae and 2 considerably long setae posteromedially, without transverse carina along anterior margin of pronotal collar. Mesoscutum strongly reticulate with large meshes, midlobe of mesoscutum with 2 pairs of long setae. Axillae slightly advanced with faint reticulation. Mesoscutellum weakly reticulate, meshes of reticulation smaller and shallower than meshes on mesoscutum, with 2 pairs of long setae; sublateral grooves united posteriorly. Propodeum about 0.5× as long as length of mesoscutellum measured medially, smooth, median carina split and diverging posteriorly, plicae and paraspiracular carina present; spiracles separated from metanotum by a distance shorter than their own diameter; each propodeal callus with 9 setae.</p><p><bold><italic>Wings</italic>.</bold> Fore wing (Fig. <xref ref-type="fig" rid="F1">4</xref>) 2.1× as long as wide. <abbrev xmlns:xlink="http://www.w3.org/1999/xlink" xlink:title="submarginal vein" id="ABBRID0EGJAE" xlink:type="simple">SMV</abbrev> with 5 setae on dorsal surface. Cubital vein straight at base. Speculum small, closed posteriorly. Relative measurements (length): <abbrev xmlns:xlink="http://www.w3.org/1999/xlink" xlink:title="submarginal vein" id="ABBRID0EKJAE" xlink:type="simple">SMV</abbrev> = 36; <abbrev xmlns:xlink="http://www.w3.org/1999/xlink" xlink:title="marginal vein" id="ABBRID0EOJAE" xlink:type="simple">MV</abbrev> = 36; <abbrev xmlns:xlink="http://www.w3.org/1999/xlink" xlink:title="postmarginal vein" id="ABBRID0ESJAE" xlink:type="simple">PMV</abbrev> = 12; <abbrev xmlns:xlink="http://www.w3.org/1999/xlink" xlink:title="stigmal vein" id="ABBRID0EWJAE" xlink:type="simple">STV</abbrev> = 16.</p><p><bold><italic>Metasoma</italic></bold> (Figs <xref ref-type="fig" rid="F1">1</xref>, <xref ref-type="fig" rid="F1">5</xref>) almost as long as mesosoma. Petiole longer than wide in dorsal view. Metasoma ovate, 1.1× as long as wide; first tergite 0.3× as long as length of metasoma. Ovipositor exserted beyond apex of metasoma.</p><fig id="F1" position="float" orientation="portrait"><object-id xmlns:xlink="http://www.w3.org/1999/xlink" content-type="doi" xlink:type="simple">10.3897/zookeys.1114.86598.figure1-5</object-id><object-id xmlns:xlink="http://www.w3.org/1999/xlink" content-type="arpha" xlink:type="simple">F0EDE9B3-1056-5685-95AB-BA56B30126F2</object-id><label>Figure 1–5.</label><caption><p><italic><tp:taxon-name><tp:taxon-name-part taxon-name-part-type="genus" reg="Deutereulophus">Deutereulophus</tp:taxon-name-part><tp:taxon-name-part taxon-name-part-type="species" reg="felix">felix</tp:taxon-name-part></tp:taxon-name></italic> sp. nov., female, holotype <bold>1</bold> paratype (<bold>2–5</bold>) <bold>1</bold> habitus in lateral view <bold>2</bold> head in frontal view <bold>3</bold> antenna <bold>4</bold> fore wing <bold>5</bold> habitus in dorsal view. Scale bars: 100 μm.</p></caption><graphic xmlns:xlink="http://www.w3.org/1999/xlink" xlink:href="zookeys-1114-001_article-86598__-g001.jpg" position="float" orientation="portrait" xlink:type="simple" id="oo_717578.jpg"><uri content-type="original_file" xlink:type="simple">https://binary.pensoft.net/fig/717578</uri></graphic></fig><p><bold>Male.</bold> Unknown.</p></tp:treatment-sec><tp:treatment-sec sec-type="host" id="SECID0ETLAE"><title>Host.</title><p>Unknown.</p></tp:treatment-sec><tp:treatment-sec sec-type="distribution" id="SECID0EYLAE"><title>Distribution.</title><p>China (Hunan).</p></tp:treatment-sec><tp:treatment-sec sec-type="etymology" id="SECID0E4LAE"><title>Etymology.</title><p>Named after the Latin adjective <italic><tp:taxon-name><tp:taxon-name-part taxon-name-part-type="genus" reg="Deutereulophus"/><tp:taxon-name-part taxon-name-part-type="species" reg="felix">felix</tp:taxon-name-part></tp:taxon-name></italic>, meaning lucky.</p></tp:treatment-sec><tp:treatment-sec sec-type="remarks" id="SECID0ENMAE"><title>Remarks.</title><p>The new species is similar to <italic><tp:taxon-name><tp:taxon-name-part taxon-name-part-type="genus" reg="Deutereulophus">Deutereulophus</tp:taxon-name-part><tp:taxon-name-part taxon-name-part-type="species" reg="marginatus">marginatus</tp:taxon-name-part></tp:taxon-name></italic>, and can be separated using the key given above.</p></tp:treatment-sec></tp:taxon-treatment>
