# Supplementary material for: ﻿Two new species of Deutereulophus Schulz (Hymenoptera, Eulophidae) from China, with a key to Chinese species
Source: Zookeys. 2022 Jul 20;1114:1–9. doi: 10.3897/zookeys.1114.86598 (PMC9848728; doi:10.3897/zookeys.1114.86598)
Supplement: XML Treatment for Deutereulophus daguisiensis [file zookeys.1114.86598-treatment3.xml]

<!DOCTYPE tp:taxon-treatment
  PUBLIC "-//TaxonX//DTD Taxonomic Treatment Publishing DTD v0 20100105//EN" "tax-treatment-NSO.dtd">
<tp:taxon-treatment xmlns:tp="http://www.plazi.org/taxpub"><tp:treatment-meta><kwd-group><label>Taxon classification</label><kwd>
              <named-content content-type="kingdom">Animalia</named-content>
            </kwd><kwd>
              <named-content content-type="order">Hymenoptera</named-content>
            </kwd><kwd>
              <named-content content-type="family">Eulophidae</named-content>
            </kwd></kwd-group><mixed-citation publication-type="journal"><person-group><name><surname>Fan</surname><given-names>Jun-Jie</given-names></name><name><surname>Li</surname><given-names>Cheng-De</given-names></name></person-group><article-title>﻿Two new species of <italic><tp:taxon-name><tp:taxon-name-part taxon-name-part-type="genus" reg="Deutereulophus">Deutereulophus</tp:taxon-name-part></tp:taxon-name></italic> Schulz (<tp:taxon-name><tp:taxon-name-part taxon-name-part-type="order">Hymenoptera</tp:taxon-name-part></tp:taxon-name>, <tp:taxon-name><tp:taxon-name-part taxon-name-part-type="family">Eulophidae</tp:taxon-name-part></tp:taxon-name>) from China, with a key to Chinese species</article-title><source>Zookeys</source><day>20</day><month>07</month><year>2022</year><volume>1114</volume><fpage>1</fpage><lpage>9</lpage><pub-id pub-id-type="doi">10.3897/zookeys.1114.86598</pub-id></mixed-citation></tp:treatment-meta><tp:nomenclature><label>﻿</label><tp:taxon-name>
            <object-id xmlns:xlink="http://www.w3.org/1999/xlink" content-type="arpha" xlink:type="simple">08C5DC71-9949-5063-A04A-0D42C97F314A</object-id>
            <tp:taxon-name-part taxon-name-part-type="genus" reg="Deutereulophus">Deutereulophus</tp:taxon-name-part>
            <tp:taxon-name-part taxon-name-part-type="species" reg="daguisiensis">daguisiensis</tp:taxon-name-part>
            <object-id xmlns:xlink="http://www.w3.org/1999/xlink" content-type="zoobank" xlink:type="simple">https://zoobank.org/02F37BE0-42A2-4F4D-B908-7AF3845F0280</object-id>
          </tp:taxon-name><tp:taxon-status xmlns:xlink="http://www.w3.org/1999/xlink" xlink:type="simple">sp. nov.</tp:taxon-status><xref ref-type="fig" rid="F2">Figs 6–9</xref></tp:nomenclature><tp:treatment-sec sec-type="type material" id="SECID0ELOAE"><title>Type material.</title><p><bold><italic>Holotype</italic></bold>, ♀ [<abbrev xmlns:xlink="http://www.w3.org/1999/xlink" content-type="institution" xlink:title="Northeast Forestry University" id="ABBRID0EWOAE" xlink:type="simple">NEFU</abbrev>; on card], China, Hubei Province, Suizhou City, Daguisi National Forest Park, 12. VI. 2012, Guo-Hao Zu and Jiang Liu, by sweeping. <bold><italic>Paratypes</italic></bold>: 1♀ [on slide], same data as holotype.</p></tp:treatment-sec><tp:treatment-sec sec-type="diagnosis" id="SECID0E5OAE"><title>Diagnosis.</title><p>Head and mesosoma black. Vertex with scattered pits. Antennal scrobes smooth. Antenna yellowish-white with F3 dark brown, clava dark brown with apex yellowish-white. Female funicle 3-segmented, clava 4-segmented. Legs yellowish-white with procoxa and profemur dark brown. Face with raised reticulation. Metasoma dark brown. Mesoscutum strongly reticulate with large meshes. Sublateral grooves on mesoscutellum converging and meeting posteriorly. Propodeum with a raised triangular cup-shaped area anteromedially, median carina split and diverging posteriorly.</p></tp:treatment-sec><tp:treatment-sec sec-type="description" id="SECID0EDPAE"><title>Description.</title><p><bold>Female.</bold> Length 2.4 mm, fore wing length 1.7 mm. Head and mesosoma black. Eyes gray. Ocelli pale yellow. Antenna yellowish-white with F3 dark brown, clava dark brown with apex yellowish-white. Mandibles dark brown. Petiole black. Metasoma dark brown. Legs yellowish-white with procoxa and profemur dark brown. Wings hyaline with veins brown.</p><p><bold><italic>Head</italic></bold> (Fig. <xref ref-type="fig" rid="F2">8</xref>) 1.5× as wide as high in frontal view and about 2.3× as wide as long in dorsal view. Face with raised reticulation. Antennal scrobes smooth, reaching anterior ocellus. Vertex with scattered pits. Occiput with raised reticulation, occipital carina present. <abbrev xmlns:xlink="http://www.w3.org/1999/xlink" xlink:title="minimum distance between posterior ocelli" id="ABBRID0EWPAE" xlink:type="simple">POL</abbrev> 2.3× <abbrev xmlns:xlink="http://www.w3.org/1999/xlink" xlink:title="minimum distance between a posterior ocellus and corresponding eye margin" id="ABBRID0E1PAE" xlink:type="simple">OOL</abbrev>. Eyes bare. Malar sulcus present, malar space 0.41× eye height. Antenna (Fig. <xref ref-type="fig" rid="F2">7</xref>) with scape slender and cylindrical, 6.5× as long as wide; pedicel 1.8× as long as wide, and scape 3.7× as long as pedicel; funicle 3-segmented, F1 2.7× as long as wide and 1.7× as long as pedicel, F2 1.7× as long as wide, F3 1.3× as long as wide; clava 4-segmented, 3.0× as long as wide. Relative measurements (length: width): scape = 59: 9; pedicel = 16: 9; F1 = 27: 10; F2 = 20: 12; F3 = 18: 14; clava = 42: 14.</p><p><bold><italic>Mesosoma</italic></bold> (Fig. <xref ref-type="fig" rid="F2">6</xref>) 1.4× as long as wide. Pronotum rectangular with raised reticulation, covered with numerous setae, without transverse carina along anterior margin of pronotal collar. Mesoscutum strongly reticulate with large meshes. Axillae advanced anteriorly with faint reticulation. Mesoscutellum weakly reticulate, meshes of reticulation smaller and shallower than meshes on mesoscutum, with 2 pairs of long setae; sublateral grooves meeting posteriorly. Propodeum smooth; anteromedially with a raised triangular cup-shaped area; median carina split and diverging posteriorly; spiracles separated from metanotum by a distance shorter than their own diameter.</p><p><bold><italic>Wings</italic>.</bold> Fore wing (Fig. <xref ref-type="fig" rid="F2">9</xref>) 2.4× as long as wide. <abbrev xmlns:xlink="http://www.w3.org/1999/xlink" xlink:title="submarginal vein" id="ABBRID0EYQAE" xlink:type="simple">SMV</abbrev> with 7 setae on dorsal surface. Cubital vein straight at base. Speculum small, closed posteriorly. Relative measurements (length): <abbrev xmlns:xlink="http://www.w3.org/1999/xlink" xlink:title="submarginal vein" id="ABBRID0E3QAE" xlink:type="simple">SMV</abbrev> = 29; <abbrev xmlns:xlink="http://www.w3.org/1999/xlink" xlink:title="marginal vein" id="ABBRID0EARAE" xlink:type="simple">MV</abbrev> = 32; <abbrev xmlns:xlink="http://www.w3.org/1999/xlink" xlink:title="postmarginal vein" id="ABBRID0EERAE" xlink:type="simple">PMV</abbrev> = 12; <abbrev xmlns:xlink="http://www.w3.org/1999/xlink" xlink:title="stigmal vein" id="ABBRID0EIRAE" xlink:type="simple">STV</abbrev> = 10.</p><p><bold><italic>Metasoma</italic></bold> (Figs <xref ref-type="fig" rid="F2">6</xref>, <xref ref-type="fig" rid="F2">7</xref>) almost as long as mesosoma. Petiole rugose, wider than long in dorsal view. Metasoma rounded, as long as wide; first tergite 0.4× as long as length of metasoma. Ovipositor exserted beyond apex of metasoma.</p><fig id="F2" position="float" orientation="portrait"><object-id xmlns:xlink="http://www.w3.org/1999/xlink" content-type="doi" xlink:type="simple">10.3897/zookeys.1114.86598.figure6-9</object-id><object-id xmlns:xlink="http://www.w3.org/1999/xlink" content-type="arpha" xlink:type="simple">35DB80AF-458D-50BB-9C29-3E23283282AE</object-id><label>Figure 6–9.</label><caption><p><italic><tp:taxon-name><tp:taxon-name-part taxon-name-part-type="genus" reg="Deutereulophus">Deutereulophus</tp:taxon-name-part><tp:taxon-name-part taxon-name-part-type="species" reg="daguisiensis">daguisiensis</tp:taxon-name-part></tp:taxon-name></italic> sp. nov., female, holotype <bold>6</bold> habitus in dorsal view <bold>7</bold> habitus in lateral view <bold>8</bold> head in frontal view <bold>9</bold> fore wing. Scale bars: 100 μm.</p></caption><graphic xmlns:xlink="http://www.w3.org/1999/xlink" xlink:href="zookeys-1114-001_article-86598__-g002.jpg" position="float" orientation="portrait" xlink:type="simple" id="oo_717579.jpg"><uri content-type="original_file" xlink:type="simple">https://binary.pensoft.net/fig/717579</uri></graphic></fig><p><bold>Male.</bold> Unknown.</p></tp:treatment-sec><tp:treatment-sec sec-type="host" id="SECID0E6SAE"><title>Host.</title><p>Unknown.</p></tp:treatment-sec><tp:treatment-sec sec-type="distribution" id="SECID0EETAE"><title>Distribution.</title><p>China (Hubei).</p></tp:treatment-sec><tp:treatment-sec sec-type="etymology" id="SECID0EJTAE"><title>Etymology.</title><p>Named after the type locality, the Daguisi National Forest Park in Hubei Province.</p></tp:treatment-sec><tp:treatment-sec sec-type="remarks" id="SECID0EOTAE"><title>Remarks.</title><p>The new species is similar to <italic><tp:taxon-name><tp:taxon-name-part taxon-name-part-type="genus" reg="Deutereulophus">D.</tp:taxon-name-part><tp:taxon-name-part taxon-name-part-type="species" reg="malabarensis">malabarensis</tp:taxon-name-part></tp:taxon-name></italic> Narendran, but can be separated from it by the following combination of characters: antenna yellowish-white with F3 dark brown, clava dark brown with apex yellowish-white (antenna dark brown except pale scape in <italic><tp:taxon-name><tp:taxon-name-part taxon-name-part-type="genus" reg="Deutereulophus"/><tp:taxon-name-part taxon-name-part-type="species" reg="malabarensis">malabarensis</tp:taxon-name-part></tp:taxon-name></italic>); sublateral grooves on mesoscutellum converging and meeting posteriorly (not meeting posteriorly in <italic><tp:taxon-name><tp:taxon-name-part taxon-name-part-type="genus" reg="Deutereulophus"/><tp:taxon-name-part taxon-name-part-type="species" reg="malabarensis">malabarensis</tp:taxon-name-part></tp:taxon-name></italic>); propodeum with a raised triangular cup-shaped area anteromedially (without a raised triangular cup-shaped area in <italic><tp:taxon-name><tp:taxon-name-part taxon-name-part-type="genus" reg="Deutereulophus"/><tp:taxon-name-part taxon-name-part-type="species" reg="malabarensis">malabarensis</tp:taxon-name-part></tp:taxon-name></italic>).</p></tp:treatment-sec></tp:taxon-treatment>
